# Supplementary material for: Quality improvement project to transition psychosocial oncology clinical care to a telehealth workflow during the COVID-19 pandemic: a quasi-experimental study
Source: BMC Health Serv Res. 2025 Nov 11;25:1460. doi: 10.1186/s12913-025-13609-5 (PMC12606822; doi:10.1186/s12913-025-13609-5)
Supplement: Supplementary file 2 — Supplementary Material 2 [file 12913_2025_13609_MOESM2_ESM.xlsx]

## Sheet: PHS (Appendix A)
Quality Indicator	Virtual Clinical Encounters			Percentage of Virtual Clinical Encounters			Number of No Show Patients			Percentage of No Show Patients			Number of New Patients Seen Within 2 Weeks			Total Number of New Patients			Percentage of New Patients Seen Within 2 Weeks			Total Number of Patients
Year	2019	2020	2021	2019	2020	2021	2019	2020	2021	2019	2020	2021	2019	2020	2021	2019	2020	2021	2019	2020	2021	2019	2020	2021
Psychiatrists	31	1384	1384	0.0280289	0.928236	0.950549	20	40	63	0.017762	0.0261267	0.0414747	53	62	50	140	155	147	0.378571	0.4	0.340136	1126	1531	1519
Psychologists	6	290	311	0.0295567	0.947712	0.977987	3	0	10	0.0145631	0	0.0304878	1	12	19	42	58	50	0.0238095	0.206897	0.38	206	306	328
Social Workers	713	435	485	0.300717	0.9375	0.952849	N/A	1	9	N/A	0.00215054	0.0173745	N/A	N/A	N/A	N/A	N/A	N/A	N/A	N/A	N/A	2371	465	518
Average	250	703	726.667	0.119434	0.937816	0.960462	11.5	13.6667	27.3333	0.0161625	0.00942575	0.029779	27	37	34.5	91	106.5	98.5	0.20119	0.303448	0.360068	1234.33	767.333	788.333
