# Supplementary material for: Quality improvement project to transition psychosocial oncology clinical care to a telehealth workflow during the COVID-19 pandemic: a quasi-experimental study
Source: BMC Health Serv Res. 2025 Nov 11;25:1460. doi: 10.1186/s12913-025-13609-5 (PMC12606822; doi:10.1186/s12913-025-13609-5)
Supplement: Supplementary file 3 — Supplementary Material 3 [file 12913_2025_13609_MOESM3_ESM.xlsx]

## Sheet: Admin (Appendix B)
Role	Paper Chating			Digital Charting			Psychiatrists Using Outlook for Billing and Follow Up			Psychiatrists Not Using Outlook for Billing and Follow Up
	2019	2020	2021	2019	2020	2021	2019	2020	2021	2019	2020	2021
Administrator	20+	20+	0	0	20+	20+		4	4	4
Administrator	6-10	0	0	6-10	6-10	6-10
Administrator	6-10	*	0	0	*	1-5	4	*	3		*
Asteriks denotes that Admin was on leave.
