# Supplementary material for: Quality improvement project to transition psychosocial oncology clinical care to a telehealth workflow during the COVID-19 pandemic: a quasi-experimental study
Source: BMC Health Serv Res. 2025 Nov 11;25:1460. doi: 10.1186/s12913-025-13609-5 (PMC12606822; doi:10.1186/s12913-025-13609-5)
Supplement: Supplementary file 4 — Supplementary Material 4 [file 12913_2025_13609_MOESM4_ESM.xlsx]

## Sheet: Triage (Appendix C)
Role	Paper Referrals per Week			Digital Referrals per Week			Triaging Errors per Week			Amount of time to complete Digital Triage Process Relative to Paper Triage			Notes
	2019	2020	2021	2019	2020	2021	2019	2020	2021
Administrator	40-59	0-19	0-19	0-19	40-59	60-79	0-4	5-9	0-4	Longer amount of time			With regards to the process of one consult the time to process depends on a few different factors i.e: social work referral opposed to a psych referral, and the urgency of the referral
Psychiatrist	20-39	0-19	0-19	0-19	20-39	20-39	0-4	0-4	0-4	Longer amount of time			A confounding factor would be the volume of referrals, which has on average been much higher since the pandemic vs before the pandemic. Bookings are taking longer due to volumes, not due to the new digital triage process.
Social Worker	0-19	0-19	0-19	0-19	0-19	0-19	0-4	0-4	0-4	Same amount of time
Social Worker	40-59	0-19	0-19		40-59	40-59		10-14	10-14	Longer amount of time
Social Worker						100-119				Shorter amount of time
Social Worker	*	*		*	*	0-19	*	*	0-4	Shorter amount of time
Asteriks denotes that Admin was on leave.
