# Supplementary material for: Quality improvement project to transition psychosocial oncology clinical care to a telehealth workflow during the COVID-19 pandemic: a quasi-experimental study
Source: BMC Health Serv Res. 2025 Nov 11;25:1460. doi: 10.1186/s12913-025-13609-5 (PMC12606822; doi:10.1186/s12913-025-13609-5)
Supplement: Supplementary file 5 — Supplementary Material 5 [file 12913_2025_13609_MOESM5_ESM.xlsx]

## Sheet: ePrescription (Appendix D)
Role	Handwritten (ink) prescriptions			E-prescriptions			Telephone or verbal prescriptions
	2019	2020	2021	2019	2020	2021	2019	2020	2021
Administrator	20+	0	0	0	20+	20+	N/A	N/A	N/A
Administrator	0	0	0	0	0	0	0	0	0
Administrator	11-15	0	0	0	11-15	11-15	N/A	N/A	N/A
Psychiatrist	20+	1-5	0	0	20+	20+	20+	20+	20+
Psychiatrist	6-10	0	0	0	6-10	6-10	1-5	1-5	0
Psychiatrist	20+	0	0	0	20+	20+	1-5	1-5	1-5
Psychiatrist	20+	0	0	0	20+	20+	16-20	20+	20+
Psychiatrist	6-10	0	0	0	16-20	16-20	1-5	1-5	1-5
