# Supplementary material for: Quality improvement project to transition psychosocial oncology clinical care to a telehealth workflow during the COVID-19 pandemic: a quasi-experimental study
Source: BMC Health Serv Res. 2025 Nov 11;25:1460. doi: 10.1186/s12913-025-13609-5 (PMC12606822; doi:10.1186/s12913-025-13609-5)
Supplement: Supplementary file 6 — Supplementary Material 6 [file 12913_2025_13609_MOESM6_ESM.xlsx]

## Sheet: General (Appendix E)
Role	Confidence Providing Care with Digital Workflow Tools																		Satisfaction with Digital Workflow Tools																		Helpful Digital Training Supports
	Triage & Referral process			Telehealth assessment process (OTN/MS Teams/ Telephone)			ePrescription process			eFAX process			Digital document filing system			Outlook communication for billing and follow-ups			Triage & Referral process			Telehealth assessment process (OTN/MS Teams/ Telephone)			ePrescription process			eFAX process			Digital document filing system			Outlook communication for billing and follow-ups			Scheduled group drop-in training sessions	Scheduled individual training sessions	Team meetings	Admin SOP emails	Digital PSO morning boost emails	UHN digital support
	2019	2020	2021	2019	2020	2021	2019	2020	2021	2019	2020	2021	2019	2020	2021	2019	2020	2021	2019	2020	2021	2019	2020	2021	2019	2020	2021	2019	2020	2021	2019	2020	2021	2019	2020	2021
Administrator	N/A	Definitely	Definitely	Definitely	Definitely	Definitely	N/A	Definitely	Definitely	N/A	Definitely	Definitely	N/A		Definitely	N/A	Definitely	Definitely	N/A	Definitely	Definitely	Definitely	Definitely	Definitely	N/A	Definitely	Definitely	N/A	Definitely	Definitely	N/A	Definitely	Definitely	N/A	Definitely	Definitely	N/A	N/A	N/A	N/A	N/A	N/A
Administrator	Definitely	Definitely	Definitely	Definitely	Definitely	Definitely	N/A	Definitely	Definitely	N/A	Definitely	Definitely	N/A	Definitely	Definitely	Definitely	Definitely	Definitely	Definitely	N/A	Definitely	Definitely	N/A	Definitely	N/A	N/A	Definitely	N/A	N/A	Definitely	N/A	N/A	Definitely	Definitely	N/A	Definitely	Definitely	Definitely	Mostly	Not really	Somewhat	Definitely
Administrator	N/A	N/A	N/A	N/A	N/A	Somewhat	N/A	N/A	Mostly	Definitely	Definitely	Definitely	N/A	N/A	Definitely	N/A	N/A	Mostly	N/A	N/A	N/A	N/A	N/A	N/A	N/A	N/A	N/A	N/A	N/A	N/A	N/A	N/A	N/A	N/A	N/A	N/A	N/A	N/A	N/A	N/A	N/A	N/A
Administrator	Definitely	Definitely	Definitely	N/A	N/A	N/A	N/A	N/A	N/A	Definitely	Definitely	Definitely	Definitely	Definitely	Definitely	N/A	N/A	N/A	Definitely	Definitely	Definitely	N/A	N/A	N/A	N/A	N/A	N/A	Definitely	Definitely	Definitely	Definitely	Definitely	Definitely	N/A	N/A	N/A	N/A	Definitely	N/A	Somewhat	Not really	N/A
Psychiatrist	N/A	Not really	Not really	Definitely	Definitely	Definitely	Not at all	Not at all	Mostly	Not at all	Not at all	Mostly	Not at all	Not at all	Somewhat	Somewhat	Somewhat	Mostly	Not really	Not really	Somewhat	Somewhat	Somewhat	Somewhat	Not really	Somewhat	Somewhat	Not really	Somewhat	Somewhat	Not really	Somewhat	Somewhat	Somewhat	Somewhat	Somewhat	Mostly	Not really	Mostly	Mostly	Somewhat	Not really
Psychiatrist	Mostly	Definitely	Definitely	Mostly	Definitely	Definitely	Mostly	Definitely	Definitely	Mostly	Definitely	Definitely	Mostly	Definitely	Definitely	Mostly	Definitely	Definitely	Somewhat	Mostly	Definitely	Somewhat	Mostly	Definitely	Somewhat	Mostly	Definitely	Somewhat	Mostly	Definitely	Somewhat	Mostly	Definitely	Somewhat	Mostly	Definitely	Definitely	Definitely	Definitely	Definitely	Definitely	Definitely
Psychiatrist	N/A	Mostly	Definitely	Mostly	Mostly	Definitely	N/A	Definitely	Definitely	N/A	Mostly	Definitely	N/A	Mostly	Definitely	N/A	Definitely	Definitely	N/A	Mostly	Mostly	N/A	Mostly	Mostly	N/A	Definitely	Definitely	N/A	Mostly	Definitely		Somewhat	Definitely	N/A	Definitely	Definitely	Somewhat	Definitely	Not really	Not really	Not really	Not really
Psychiatrist	Mostly	Not really	Not really	Not really	Definitely	Definitely	Not at all	Definitely	Definitely	Not at all	Definitely	Definitely	Not at all	Mostly	Mostly	Definitely	Definitely	Definitely	Not really	Not really	Not really	Definitely	Definitely	Definitely	Definitely	Definitely	Definitely	Definitely	Definitely	Definitely	Mostly	Mostly	Mostly	Definitely	Definitely	Definitely	Definitely	Definitely	Definitely	Definitely	Definitely	Definitely
Psychiatrist	Not at all	Somewhat	Mostly	Somewhat	Mostly	Definitely	Not at all	Mostly	Definitely	Not at all	Mostly	Mostly	Not at all	Mostly	Mostly	Mostly	Definitely	Definitely	Not at all	Mostly	Mostly	Somewhat	Definitely	Definitely	Not at all	Mostly	Definitely	Not at all	Mostly	Definitely	Somewhat	Mostly	Mostly	Mostly	Definitely	Definitely	Definitely	N/A	Mostly	Mostly	Definitely	Not really
Psychology	N/A	N/A	N/A	Somewhat	Definitely	Definitely	N/A	N/A	N/A	N/A	N/A	N/A	N/A	N/A	N/A	N/A	N/A	N/A	N/A	N/A	N/A	Somewhat	Mostly	Mostly	N/A	N/A	N/A	N/A	N/A	N/A	N/A	N/A	N/A	N/A	N/A	N/A	Not at all	N/A	Definitely	Mostly	Mostly	Somewhat
Social Worker	Definitely	Definitely	Definitely	Definitely	Definitely	Definitely	N/A	N/A	N/A	Mostly	Definitely	Definitely	Definitely	Definitely	Definitely	N/A	N/A	N/A	Definitely	Definitely	Definitely	Definitely	Definitely	Definitely	N/A	N/A	N/A	Somewhat	Definitely	Definitely	Definitely	Definitely	Definitely	N/A	N/A	N/A	N/A	N/A	Mostly	N/A	N/A	N/A
Social Worker	Definitely	Definitely	Definitely	Mostly	Definitely	Definitely	N/A	N/A	N/A	N/A	Definitely	Definitely	N/A	N/A	N/A	N/A	N/A	N/A	Definitely	Definitely	Definitely	Definitely	Definitely	Definitely	N/A	N/A	N/A	Definitely	Definitely	Definitely	N/A	N/A	N/A	N/A	N/A	N/A	Mostly	N/A	Somewhat	N/A	N/A	Mostly
Social Worker	N/A	N/A	Mostly	N/A	N/A	N/A	N/A	N/A	N/A	N/A	N/A	Definitely	N/A	N/A	N/A	N/A	N/A	N/A	N/A	N/A	N/A	N/A	N/A	N/A	N/A	N/A	N/A	N/A	N/A	Definitely	N/A	N/A	N/A	N/A	N/A	N/A	N/A	N/A	N/A	N/A	N/A	N/A
Social Worker	Mostly	Mostly	Mostly	Not really	Somewhat	Mostly	N/A	N/A	N/A	Somewhat	Mostly	Mostly	Not really	Not really	Not really	Mostly	Mostly	Mostly	Mostly	Mostly	Mostly	Somewhat	Mostly	Mostly	N/A		N/A	Somewhat	Mostly	Mostly	Not really	Somewhat	Somewhat	Somewhat	Mostly	Mostly	Somewhat	N/A	Mostly	Mostly	Somewhat	Somewhat
Social Worker	Somewhat	Mostly	Definitely	Somewhat	Mostly	Definitely	N/A	N/A	N/A	Not really	Mostly	Definitely	N/A	N/A	N/A	N/A	N/A	N/A	Definitely	Definitely	Definitely	Definitely	Definitely	Definitely	N/A	N/A	N/A	Definitely	Definitely	Definitely	N/A	N/A	N/A	N/A	N/A	N/A	Mostly	N/A	Mostly	Definitely	Mostly	Somewhat
Social Worker	N/A	N/A	N/A	Not at all	Somewhat	Definitely	N/A	N/A	N/A	Not really	Somewhat	Definitely	Somewhat	Somewhat	Mostly	N/A	N/A		N/A	N/A	N/A		Somewhat	Definitely	Not really	N/A	N/A	Somewhat	Somewhat	Mostly	Somewhat	Mostly	Mostly	N/A	N/A	N/A			Somewhat
Social Worker	Mostly	Mostly	Mostly	Mostly	Mostly	Mostly	N/A	N/A	N/A	N/A	Definitely	Definitely	N/A	N/A	N/A	N/A	N/A	N/A	Mostly	Mostly	Mostly	Mostly	Mostly	Mostly	N/A	N/A	N/A	Definitely	Definitely	Definitely	N/A	N/A	N/A	N/A	N/A	N/A	Mostly	Mostly	Mostly	Mostly	Mostly	Mostly
Social Worker	Somewhat	Somewhat	Mostly	Somewhat	Somewhat	Not really	Not at all	Not at all	Not at all	Not at all	Not at all	Not really	Not at all	Not at all	Not at all	Not at all	Not at all	Not at all	Somewhat	Somewhat	Definitely	Not really	Not at all	Somewhat	Not really	Not at all	Not at all	Somewhat	Not really	Somewhat	Not really	Not really	Not really	Not really	Not at all	Not at all	Somewhat	Somewhat	Somewhat	Somewhat	Somewhat	Mostly
Social Worker	N/A	Definitely	Definitely	Definitely	Somewhat	Definitely	N/A	N/A	N/A	N/A	N/A	Somewhat	N/A	N/A	N/A	N/A	N/A	N/A	N/A	Definitely	Definitely	Mostly	Mostly	Mostly	N/A	N/A	N/A	N/A	Somewhat	Somewhat	N/A	N/A	N/A	N/A	N/A	N/A	N/A	Somewhat	N/A	N/A	Mostly	Not really
Unknown	Mostly			Definitely			Mostly			Mostly			Mostly						Mostly			Definitely			Definitely			Definitely			Definitely						N/A	Somewhat	N/A	Somewhat	N/A	N/A
Percentage of Respondents that Responded with Mostly or Definitely	0.75	0.733333	0.875	0.588235	0.75	0.888889	0.333333	0.75	0.888889	0.416667	0.8125	0.888889	0.4	0.636364	0.769231	0.714286	0.777778	0.9	0.615385	0.785714	0.866667	0.6	0.8	0.9375	0.285714	0.714286	0.75	0.461538	0.733333	0.823529	0.4	0.636364	0.7	0.428571	0.75	0.777778	0.666667	0.6	0.714286	0.615385	0.538462	0.461538	0.599389
	0.533754	0.743329	0.868483																0.465201	0.736616	0.809246
