# Supplementary material for: Quality improvement project to transition psychosocial oncology clinical care to a telehealth workflow during the COVID-19 pandemic: a quasi-experimental study
Source: BMC Health Serv Res. 2025 Nov 11;25:1460. doi: 10.1186/s12913-025-13609-5 (PMC12606822; doi:10.1186/s12913-025-13609-5)
Supplement: Supplementary file 7 — Supplementary Material 7 [file 12913_2025_13609_MOESM7_ESM.xlsx]

## Sheet: EPR (Appendix F)
Quality Indicator	Total Patients inside Catchment Area			Total Patients outside Catchement Area			Total Patients			Percentage of Patients Outside Catchment Area
Year	2019	2020	2021	2019	2020	2021	2019	2020	2021	2019	2020	2021
Psychiatrists	404	423	429	232	268	327	636	709	756	0.36478	0.377997	0.43254
Psychologists	86	96	174	58	75	148	144	171	322	0.402778	0.438596	0.459627
Average	245	259.5	301.5	145	171.5	237.5	390	440	539	0.383779	0.408297	0.446084
