# Supplementary material for: Quality improvement project to transition psychosocial oncology clinical care to a telehealth workflow during the COVID-19 pandemic: a quasi-experimental study
Source: BMC Health Serv Res. 2025 Nov 11;25:1460. doi: 10.1186/s12913-025-13609-5 (PMC12606822; doi:10.1186/s12913-025-13609-5)
Supplement: Supplementary file 8 — Supplementary Material 8 [file 12913_2025_13609_MOESM8_ESM.xlsx]

## Sheet: Response Rates (Appendix H)
	Administrators			Psychiatrists			Psychologists			Social Workers			Unknown			Total
Survey	Inivitations Sent	Responses Received	Response Rate	Inivitations Sent	Responses Received	Response Rate	Inivitations Sent	Responses Received	Response Rate	Inivitations Sent	Responses Received	Response Rate	Inivitations Sent	Responses Received	Response Rate	Inivitations Sent	Responses Received	Response Rate
General	4	4	1	10	5	0.5	5	1	0.2	18	9	0.5	N/A	1	N/A	37	20	0.540541
Admin	4	3	0.75	0	0	N/A	0	0	N/A	0	0	N/A	N/A	0	N/A	4	3	0.75
Triage	1	1	1	1	1	1	0	0	N/A	5	4	0.8	N/A	0	N/A	7	6	0.857143
ePrescription	4	3	0.75	10	5	0.5	0	0	N/A	0	0	N/A	N/A	0	N/A	14	8	0.571429
																	Average	0.679778
